# Supplementary material for: Distribution, genetic diversity and potential spatiotemporal scale of alien gene flow in crop wild relatives of rice (Oryza spp.) in Colombia
Source: Rice (N Y). 2017 Apr 18;10:13. doi: 10.1186/s12284-017-0150-9 (PMC5395511; doi:10.1186/s12284-017-0150-9)
Supplement: Supplementary file 3 — Hierarchical cluster dendrograms based on the Bruvo and Nei (the latter for O. glumaepatula only) genetic distances and the Unweighted Pair Group Method with Arithmetic Mean. To types of p-values are provided to quantify branch support: the AU (Approximately Unbiased) p-value and BP (Bootstrap Probability) value. According to Suzuki and Shimodaira (2015) “AU p-value, which is computed by multiscale bootstrap resampling, is a better approximation to unbiased p-value than BP value computed by normal bootstrap resampling”. Clusters with branch support >95% are highlighted in boxes with different colors. (ZIP 572 kb) [file 12284_2017_150_MOESM3_ESM.zip]

Archive with 3 entries (3 files):
- Fig S3.TIF
- Fig S3 continued2.TIF
- Fig S3 continued1.TIF
