# Supplementary material for: Distribution, genetic diversity and potential spatiotemporal scale of alien gene flow in crop wild relatives of rice (Oryza spp.) in Colombia
Source: Rice (N Y). 2017 Apr 18;10:13. doi: 10.1186/s12284-017-0150-9 (PMC5395511; doi:10.1186/s12284-017-0150-9)
Supplement: Supplementary file 12 — List of analyzed Oryza spp. samples with genetic characterization data. (CSV 74 kb) [file 12284_2017_150_MOESM12_ESM.csv]

FieldNr	CollectorNr	Species	Ploidy	Identifier	country	Department	locality	Description	Datum	y	x	RM 224	RM 224	RM 224	RM 224	RM60	RM60	RM60	RM60	RM 234	RM 234	RM 234	RM 234	RM 451	RM 451	RM 451	RM 451	RM 332	RM 332	RM 332	RM 332	RM 408	RM 408	RM 408	RM 408	RM 484	RM 484	RM 484	RM 484	RM 169	RM 169	RM 169	RM 169	RM479	RM479	RM479	RM479	RM536	RM536
147	reference	F50	Diploid									154				154	164			154				186	200			154	166			118	124			278	294			166				254				226
146	reference	O. barthii	Diploid	100927	Sierra Leone							136	142			150	162			152				186	200			176	184			116	122			278	294			166				266				222
145	reference	O. glaberrima	Diploid	100982	Nigeria							136	142			150	162			106	118			186	200			164	170			116	122			278	294			166				266				222
62	reference	O. RUFIPOGON	Diploid	104624	CHINA							132				164				134				200				136				116				276	290			162				252				224
143	reference	O. RUFIPOGON	Diploid	88782	BANGLADESH							140	146			154	164			122				190	206			156	170			118	122			276	290			166				254				226
144	reference	O. RUFIPOGON	Diploid	81886	INDIA							128	136			154	164			158				190	206			162	168			120	126			274	290			176				252				224
148	reference	O. RUFIPOGON	Diploid	104624	CHINA							124	132			154	164			134				186	200			136	150			112	116			276	290			182				252				224
152	reference	O.sativa	Diploid	Nipponbare								118	124			164				134				192	208			156	170			124	130			280	298			166				252				236
1	165	Oryza glumaepatula	Diploid		Colombia	Vichada	Puerto Carreño	Afloramiento rocoso a orillas del Río Orinoco	WGS84	6.1775	-67.48642	132				154				140				202				180	186			122				286				166				254				224
2	166	Oryza glumaepatula	Diploid		Colombia	Vichada	Puerto Carreño	Afloramiento rocoso a orillas del Río Orinoco	WGS84	6.1775	-67.48642	132				154				140				202				180	186			122				286				166				254				224
1	394	Oryza glumaepatula	Diploid		Colombia	Casanare	Orocué		Bogotá 1941	5.026648	-71.936018	126	130			154				144				210				184				122	136			290				180				254				222
2	395	Oryza glumaepatula	Diploid		Colombia	Casanare	Orocué		Bogotá 1941	5.026696	-71.936066	126	130			154				144				210				184				122				290				180				254				222
3	396	Oryza glumaepatula	Diploid		Colombia	Casanare	Orocué		Bogotá 1941	5.026736	-71.936158	126	130			154				144				210				184				122				290				180				254				222
4	397	Oryza glumaepatula	Diploid		Colombia	Casanare	Orocué		Bogotá 1941	5.026773	-71.936205	126	130			154				144				210				184				122	136			290				180				254				222
5	398	Oryza glumaepatula	Diploid		Colombia	Casanare	Orocué		Bogotá 1941	5.026825	-71.936263	126	130			154				144				210				184				122	136			290				180				254				222
6	399	Oryza glumaepatula	Diploid		Colombia	Casanare	Orocué		Bogotá 1941	5.026834	-71.936293	126	130			154				144				210				184				122	136			290				180				254				222
7	400	Oryza glumaepatula	Diploid		Colombia	Casanare	Orocué		Bogotá 1941	5.026834	-71.936293	126	130			154				144				210				184				122	136			290				180				254				222
8	401	Oryza glumaepatula	Diploid		Colombia	Casanare	Orocué		Bogotá 1941	5.027041	-71.93663	126	130			154				132	170			210				184				122	136			290				180				254				222
9	402	Oryza glumaepatula	Diploid		Colombia	Casanare	Orocué		Bogotá 1941	5.027201	-71.936896	126	130			154				144				210				184				122	136			290				180				254				222
10	403	Oryza glumaepatula	Diploid		Colombia	Casanare	Orocué		Bogotá 1941	5.027331	-71.937069	126	130			154				144				210				184				122	136			290				180				254				222
11	404	Oryza glumaepatula	Diploid		Colombia	Casanare	Orocué		Bogotá 1941	5.027531	-71.937396	126	130			154				144				210				184				122	136			290				180				254				222
12	405	Oryza glumaepatula	Diploid		Colombia	Casanare	Orocué		Bogotá 1941	5.033587	-71.948217	126	130			154				132	170			204				184				122	136			290				180				254	260			222
13	406	Oryza glumaepatula	Diploid		Colombia	Casanare	Orocué		Bogotá 1941	5.033641	-71.948321	128	132			154				132				210				166	188			122	136			290				180				260				222
14	407	Oryza glumaepatula	Diploid		Colombia	Casanare	Orocué		Bogotá 1941	5.033722	-71.948479	126	130			154				132				204				166				122	136			290				180				254				222
15	408	Oryza glumaepatula	Diploid		Colombia	Casanare	Orocué		Bogotá 1941	5.0338	-71.948634	126	130			154				132				204				166				122	136			290				180				254				222
16	409	Oryza glumaepatula	Diploid		Colombia	Casanare	Orocué		Bogotá 1941	5.034018	-71.949041	126	130			154				170				204				166				122	136			290				180				260				222
17	410	Oryza glumaepatula	Diploid		Colombia	Casanare	Orocué		Bogotá 1941	5.034183	-71.949355	126	130			154				132				204				166				122	136			290				180				260				224
18	411	Oryza glumaepatula	Diploid		Colombia	Casanare	Orocué		Bogotá 1941	5.0344	-71.949691	126	130			154				132				204				166				122				290				180				254				222
19	412	Oryza glumaepatula	Diploid		Colombia	Casanare	Orocué		Bogotá 1941	5.0345	-71.949905	126	130			154				132				204				166				122	136			290				180				254				222
20	413	Oryza glumaepatula	Diploid		Colombia	Casanare	Orocué		Bogotá 1941	5.034705	-71.950305	126	130			154				132				204				166				122				290				180				254				222
21	414	Oryza glumaepatula	Diploid		Colombia	Casanare	Orocué		Bogotá 1941	5.034895	-71.950666	126	130			154				132				204				166				122				290				180				254	260			222
22	415	Oryza glumaepatula	Diploid		Colombia	Casanare	Orocué		Bogotá 1941	5.035164	-71.951159	126	130			154				132				204				166				122	136			290				180				260				222
23	416	Oryza glumaepatula	Diploid		Colombia	Casanare	Orocué		Bogotá 1941	5.042112	-71.960263	146	164			154	164			132	158			204	210			166	172			122	124			290	298			166	180			256				222	226
54	reference	Oryza glumaepatula	Diploid	82033	BRAZIL							132				154				146				206				174				120				294				194				254				224
55	reference	Oryza glumaepatula	Diploid	103812	VENEZUELA							134				154				138				214				198				122				276	286			190				252				224
56	reference	Oryza glumaepatula	Diploid	105662	BRAZIL							128	142			154				146				206				174				122				276	288			172				258				224
124	reference	Oryza glumaepatula	Diploid	82033	BRAZIL							132				154				146				190	206			174				114	120			244	288			196				254				224
125	reference	Oryza glumaepatula	Diploid	100184	CUBA							134	136			164				132				186	200			180				116	122			276	292			166				252				226
126	reference	Oryza glumaepatula	Diploid	103812	VENEZUELA							134				164				138				196	214			176	186			116	122			276	290			172	190			252				224
127	reference	Oryza glumaepatula	Diploid	105465	FRENCH GUIANA							132				156				152				192	210			168				118	124			244	286			160	174			252				224
128	reference	Oryza glumaepatula	Diploid	105561	COLOMBIA							132				154				146				192	208			194				116	122			288	304			166	182			252				224
129	reference	Oryza glumaepatula	Diploid	105662	BRAZIL							122	128			154				146				190	206			162	168			122				276	294			172				258				224
24	417	Oryza sativa	Diploid		Colombia	Casanare	Orocué		Bogotá 1941	5.042112	-71.960263	146				166				148				204				172				122				298				194				256				226
1	217	Oryza grandiglumis	Tetraploid		Colombia	Guainia	Inirida	Borde de caño de Aguas Negras llamado Caño Picho, a 10m al Oriente del río	Bogotá 1941	3.87428	-67.94417	158	170			150	158			106	118			178				138	144			112	118	122		272				188	204	214		230	250			248	260
2	218	Oryza grandiglumis	Tetraploid		Colombia	Guainia	Inirida	Río Guaviare, Finca, Laguna natural	WGS84	4.00031	-67.7975	160	172			150	158			106	118			178				138	144			112	118	122		240	272	286		192	204			230	250			248	260
3	219	Oryza grandiglumis	Tetraploid		Colombia	Guainia	Inirida	Río Guaviare, Finca, Laguna natural	WGS84	4.00033	-67.79761	160	172			150	158			106	118			178				138	144			112	118	122		272				192	204	216		230	250			248	260
4	220	Oryza grandiglumis	Tetraploid		Colombia	Guainia	Inirida	Río Guaviare, Finca, Laguna natural	WGS84	4.00033	-67.79761	160	172			150	158			106	118			178				138	144			112	118	122		240	272	286		192	204	216		230	250			248	260
5	221	Oryza grandiglumis	Tetraploid		Colombia	Guainia	Inirida	Río Guaviare, Finca, Laguna natural	WGS84	4.00033	-67.79761	160	172			150	158			106	118			178				138	144			112	118	122		240	272	286		192	204	216		230	250			248	260
6	222	Oryza grandiglumis	Tetraploid		Colombia	Guainia	Inirida	Río Guaviare, Finca, Laguna natural	WGS84	4.00033	-67.79761	160	172			150	158			106	118			178				138	144			112	118	122		240	272	286		192	204	216		230	250			248	260
7	224	Oryza grandiglumis	Tetraploid		Colombia	Guainia	Inirida	Río Guaviare, Finca, Laguna natural	WGS84	4.00025	-67.79764	160	172			150	158			106	118			180				138	144			112	118	122		240	272	286		192	204	216		230	250			248	260
8	225	Oryza grandiglumis	Tetraploid		Colombia	Guainia	Inirida	Río Guaviare, Finca, Laguna natural	WGS84	4.00047	-67.79803	160	172			150	158			106	118			178				138	144			112	118	122		240	272	286		192	204	216		230	250			248	260
9	226	Oryza grandiglumis	Tetraploid		Colombia	Guainia	Inirida	Río Guaviare, Finca, Laguna natural	WGS84	4.00056	-67.79814	160	172			150	158			106	118			178				138	144			112	118	122		240	272	286		192	204	216		230	250			248	260
10	227	Oryza grandiglumis	Tetraploid		Colombia	Guainia	Inirida	Río Guaviare, Finca, Laguna natural	WGS84	4.00039	-67.79822	160	172			150	158			106	118			178				138	144			112	118	122		240	272	286		192	204	216		230	250			248	260
11	228	Oryza grandiglumis	Tetraploid		Colombia	Guainia	Inirida	Río Guaviare, en antiguo terreno de cultivo dominado por Paspalum reticulatum	WGS84	3.92825	-67.92456	162	172			150	158			106	118			178				138	144			112	118	122		240	272	286		192	204	216		230	250			248	260
12	229	Oryza grandiglumis	Tetraploid		Colombia	Guainia	Inirida	Río Guaviare, en antiguo terreno de cultivo dominado por Paspalum reticulatum	WGS84	3.92825	-67.92456	162	172			150	158			106	118			178				138	144			112	118	122		240	272	286		192	204	216		230	250			248	260
13	230	Oryza grandiglumis	Tetraploid		Colombia	Guainia	Inirida	Río Guaviare, resguardo de Macasabe, Laguna Cajaro o Gusano, al frente del resguardo Matavén	WGS84	3.9645	-67.97722	160	170			150	158			106	118			178				138	144			112	118	122		240	272	286		188	204	214		230	250			248	260
14	231	Oryza grandiglumis	Tetraploid		Colombia	Guainia	Inirida	Río Guaviare, resguardo de Macasabe, Laguna Cajaro o Gusano, al frente del resguardo Matavén	WGS84	3.9645	-67.97722	160	170			150	158			106	118			178				138	144			112	118	122		240	272	286		188	204	214		230	250			248	260
15	232	Oryza grandiglumis	Tetraploid		Colombia	Guainia	Inirida	Río Guaviare, resguardo de Macasabe, Laguna Cajaro o Gusano, al frente del resguardo Matavén	WGS84	3.9645	-67.97722	160	170			150	158			106	118			178				138	144			112	118	122		240	272	286		188	204	214		230	250			248	260
16	233	Oryza grandiglumis	Tetraploid		Colombia	Guainia	Inirida	Río Guaviare, resguardo de Macasabe, Laguna Cajaro o Gusano, al frente del resguardo Matavén	WGS84	3.9645	-67.97722	160	170			150	158			106	118			180				138	144			112	118	122		240	272	286		188	204	214		230	250			248	260
17	234	Oryza grandiglumis	Tetraploid		Colombia	Vichada	Santa Rita	Rio Guaviare, finca la Aurora	WGS84	3.98442	-68.00325	160	170			150	158			106	118			180				138	144			112	118	122		240	272	286		188	204	214		230	250			248	260
18	235	Oryza grandiglumis	Tetraploid		Colombia	Vichada	Santa Rita	Rio Guaviare, finca la Aurora	WGS84	3.98442	-68.00325	160	170			150	158			106	118			178				138	144			112	118	122		240	272	286		188	204	214		230	250			248	260
19	236	Oryza grandiglumis	Tetraploid		Colombia	Vichada	Santa Rita	Rio Guaviare, finca la Aurora	WGS84	3.98506	-68.00331	160	170			150	158			106	118			178				138	144			112	118	122		240	272	286		188	204	214		230	250			248	260
20	237	Oryza grandiglumis	Tetraploid		Colombia	Vichada	Santa Rita	Rio Guaviare, finca la Aurora	WGS84	3.98608	-68.00331	160	170			150	158			106	118			178				138	144			112	118	122		240	272	286		188	204	214		230	250			248	260
21	238	Oryza grandiglumis	Tetraploid		Colombia	Vichada	Santa Rita	Rio Guaviare, finca la Aurora	WGS84	3.98608	-68.00331	160	170			150	158			106	118			178				138	144			112	118	122		240	272	286		188	204	214		230	250			248	260
22	239	Oryza grandiglumis	Tetraploid		Colombia	Vichada	Santa Rita	Rio Guaviare, finca la Aurora	WGS84	3.98633	-68.00333	162	170			150	158			106	118			178				138	144			112	118	122		240	272	286		188	204	214		230	250			248	260
25	418	Oryza grandiglumis	Tetraploid		Colombia	Casanare	Orocué		Bogotá 1941	4.801689	-71.31249	136	140			150				106	126			186				146	158			118				272				188	204			232	242			248
26	419	Oryza grandiglumis	Tetraploid		Colombia	Casanare	Orocué		Bogotá 1941	4.801784	-71.312128	136	140			150				106	128			186				146	158			118				272				188	204			232	242			248
27	420	Oryza grandiglumis	Tetraploid		Colombia	Casanare	Orocué		Bogotá 1941	4.801455	-71.312141	136	140			150				106	126			178				146	158			118	126			272				188	204			232	242			248
28	421	Oryza grandiglumis	Tetraploid		Colombia	Casanare	Orocué		Bogotá 1941	4.868786	-71.15886	136	140			150				106	126			186				146	158			118				272				182	188			232	242			248
29	422	Oryza grandiglumis	Tetraploid		Colombia	Casanare	Orocué		Bogotá 1941	4.868786	-71.15886	136	140			150				106	126			186				146	158			118	126			272				182	188			232	242			248
30	423	Oryza grandiglumis	Tetraploid		Colombia	Casanare	Orocué		Bogotá 1941	4.868432	-71.159759	136	140			150				106	126			186				146	158			118	126			272				182	188			232	242			248
31	424	Oryza grandiglumis	Tetraploid		Colombia	Casanare	Orocué		Bogotá 1941	4.870618	-71.163797	136	140			150				106	126			186				146	158			118	126			272				182	188			232	242			248
32	425	Oryza grandiglumis	Tetraploid		Colombia	Casanare	Orocué		Bogotá 1941	4.870627	-71.163805	136	140			150				106	126			186				146	158			118	126			272				182	188			232	242			248
33	426	Oryza grandiglumis	Tetraploid		Colombia	Casanare	Orocué		Bogotá 1941	4.869425	-71.169916	136	140			150				106	124			186				146	162			118	126			272				188	204			232	242			248
34	427	Oryza grandiglumis	Tetraploid		Colombia	Casanare	Orocué		Bogotá 1941	4.869425	-71.169916	136	140			150				106	124			186				146	162			118	126			272				188	204			232	242			248
35	428	Oryza grandiglumis	Tetraploid		Colombia	Casanare	Orocué		Bogotá 1941	4.917518	-71.069367	136	140			150				106	128			186				146	158			118				272				188	204			232	242			248
36	429	Oryza grandiglumis	Tetraploid		Colombia	Casanare	Orocué		Bogotá 1941	4.917518	-71.069367	136	140			150				106	128			186				146	158			118				272				188	204			232	242			248
37	430	Oryza grandiglumis	Tetraploid		Colombia	Casanare	Orocué		Bogotá 1941	4.91741	-71.069251	136	140			150				106	128			186				146	158			118				272				188	204			232	242			248
38	431	Oryza grandiglumis	Tetraploid		Colombia	Casanare	Orocué		Bogotá 1941	4.917376	-71.0692	136	140			150				106	128			186				146	158			118				272				182	188			232	242			248
39	432	Oryza grandiglumis	Tetraploid		Colombia	Casanare	Orocué		Bogotá 1941	4.917279	-71.069087	136	140			150				106	128			186				146	158			118				272				188	204			234	242			248
40	433	Oryza grandiglumis	Tetraploid		Colombia	Casanare	Orocué		Bogotá 1941	4.917189	-71.068964	136	140			150				106	128			186				146	158			118				272				182	188			232	242			248
41	434	Oryza grandiglumis	Tetraploid		Colombia	Casanare	Orocué		Bogotá 1941	4.917126	-71.06886	136	140			150				106	128			186				146	158			118	126			272				182	188			234	242			248
42	435	Oryza grandiglumis	Tetraploid		Colombia	Casanare	Orocué		Bogotá 1941	4.917069	-71.068816	136	140			150				106	128			186				146	158			118	126			272				182	188			234	242			248
43	436	Oryza grandiglumis	Tetraploid		Colombia	Casanare	Orocué		Bogotá 1941	4.837139	-71.171675	136	140			150				106	128			186				146	158			118	126			272				188	204			232	242			248
57	reference	Oryza grandiglumis	Tetraploid	105155	BRAZIL							144				150	158			106	118			174				144				118	126			276				188	194	204	212	232	242			250
130	reference	Oryza grandiglumis	Tetraploid	105155	BRAZIL							136	146			142	150	158		106	118			164	174			138	144	162		118	126			276				188	194	204	212	232	242			250
131	reference	Oryza grandiglumis	Tetraploid	105560	BRAZIL							136	146			142	150	158		106	118			164	174			138	144	162		112	118	128		276				188	194	204	212	232	242			250
132	reference	Oryza grandiglumis	Tetraploid	106241	BRAZIL							136	146			142	150	158		106	118			164	174			138	144	162		112	118	132		276				188	194	204	212	232	242			250
23	240	Oryza latifolia	Tetraploid		Colombia	Caldas	La Dorada	Vía Frigomedio al lado izquierdo de Japoncito	Bogotá 1941	5.50181	-74.68994	122				150	170			106	154			190				136				112	118	126	136	244	270			194	206	224		232	248			250	260
25	242	Oryza latifolia	Tetraploid		Colombia	Caldas	La Dorada	Vía Frigomedio al lado izquierdo de Japoncito	Bogotá 1941	5.50186	-74.69003	122				150	170			106	128	154		190				132	136			112	118	126	136	238	270			194	206	224		232	248			250	260
26	243	Oryza latifolia	Tetraploid		Colombia	Caldas	La Dorada	Vía Frigomedio al lado izquierdo de Japoncito	Bogotá 1941	5.50181	-74.69011	122				150				106	128			190				130	136			112	118	126	136	244	270	290		194	206	224		230	256			250	260
27	244	Oryza latifolia	Tetraploid		Colombia	Caldas	La Dorada	Vía Frigomedio al lado izquierdo de Japoncito	Bogotá 1941	5.50181	-74.69011	122				150				106	128			190				132	136			112	118	126	136	244	270			180	194	206	224	230	256			250	260
28	245	Oryza latifolia	Tetraploid		Colombia	Caldas	La Dorada	Vía Frigomedio al lado izquierdo de Japoncito	Bogotá 1941	5.50158	-74.69031	122				150	170			106	154			190				132	136			112	118	126	136	244	270	290		194	206	224		232	250			250	260
29	246	Oryza latifolia	Tetraploid		Colombia	Caldas	La Dorada	Vía Frigomedio al lado izquierdo de Japoncito	Bogotá 1941	5.50111	-74.69053	122				150	170			106	154			190				130	136			112	118	126	136	244	270			194	206	224		232	250			250	260
30	247	Oryza latifolia	Tetraploid		Colombia	Caldas	La Dorada	Vía Frigomedio al lado izquierdo de Japoncito	Bogotá 1941	5.50092	-74.69069	122				150	170			106				172	190			132	136			112	118	126	136	244	270			194	206	224		232	250			250	260
31	248	Oryza latifolia	Tetraploid		Colombia	Caldas	La Dorada	Vía Frigomedio al lado izquierdo de Japoncito	Bogotá 1941	5.50103	-74.69056	122				150	170			106	128			172	190			132	136			112	118	126	136	238	244	272		194	206	224		232	250			250	260
32	249	Oryza latifolia	Tetraploid		Colombia	Caldas	La Dorada	Vía Frigomedio al lado izquierdo de Japoncito	Bogotá 1941	5.50142	-74.69014	122				150	170			106	154			190				132	136			112	118	124	134	238	270	272		180	194	204	224	230	232	250	256	250	260
33	250	Oryza latifolia	Tetraploid		Colombia	Caldas	La Dorada	Sobre la carretera de la hacienda Japón y desvío artificial del río Pontoná	Bogotá 1941	5.53822	-74.68814	122				150	172			106	138			190				132	136			112	118	126	136	238	272			204	216			234	250			250	260
34	251	Oryza latifolia	Tetraploid		Colombia	Caldas	La Dorada	Sobre la carretera de la hacienda Japón y desvío artificial del río Pontoná	Bogotá 1941	5.53803	-74.68814	122				150	172			106	138			190				132	136			112	118	124	134	240	272			204	216	230	240	232	250			250	260
35	252	Oryza latifolia	Tetraploid		Colombia	Caldas	La Dorada	Sobre la carretera de la hacienda Japón y desvío artificial del río Pontoná	Bogotá 1941	5.53767	-74.68839	142	148			150	172			106	138			190				132	136			112	118	126	136	244	272			192	204	222		232	240			250	260
36	253	Oryza latifolia	Tetraploid		Colombia	Caldas	La Dorada	Sobre la carretera de la hacienda Japón y desvío artificial del río Pontoná	Bogotá 1941	5.538	-74.68831	142	148			150	172			106	138			190				132	136			112	118	126	136	240	272			206	216			234	250			250	260
37	254	Oryza latifolia	Tetraploid		Colombia	Caldas	La Dorada	Sobre la carretera de la hacienda Japón y desvío artificial del río Pontoná	Bogotá 1941	5.538	-74.68831	142	148			150	172			106	138			190				132	136			112	118	126	136	240	272			206	216	230	240	234	250			250	260
38	255	Oryza latifolia	Tetraploid		Colombia	Caldas	La Dorada	Sobre la carretera de la hacienda Japón y desvío artificial del río Pontoná	Bogotá 1941	5.53725	-74.68811	122				150	172			106	138			190				132	136			112	118	126	136	240	272			206	216	230	240	232	240			250	260
39	256	Oryza latifolia	Tetraploid		Colombia	Caldas	La Dorada	Sobre la carretera de la hacienda Japón y desvío artificial del río Pontoná	Bogotá 1941	5.53811	-74.68803	118	122			150	172			106	138			190				132	136			112	118	126	136	238	272			206	216			234	250			250	260
40	257	Oryza latifolia	Tetraploid		Colombia	Caldas	La Dorada	Sobre la carretera de la hacienda Japón y desvío artificial del río Pontoná	Bogotá 1941	5.51272	-74.69403	142	148			150	172			106	148			188				132	136			112	118	126	136	240	272			194	206	222		232	240			250	260
41	258	Oryza latifolia	Tetraploid		Colombia	Caldas	La Dorada	Sobre la carretera de la hacienda Japón y desvío artificial del río Pontoná	Bogotá 1941	5.51267	-74.69394	122				150	172			106	148			188				132	136			112	118	126	136	240	272			194	206	222		232	240			250	260
42	259	Oryza latifolia	Tetraploid		Colombia	Caldas	La Dorada	Sobre la carretera de la hacienda Japón y desvío artificial del río Pontoná	Bogotá 1941	5.51261	-74.69397	142	148			150	172			106	148			188				132	136			112	118	126	136	240	272			194	206	222		232	240			250	260
43	260	Oryza latifolia	Tetraploid		Colombia	Caldas	La Dorada	Japón, al borde de la vía que separa las haciendas.	Bogotá 1941	5.52425	-74.71164	142	148			150	172			106	148			190				132	136			112	118	126	136	240	272			194	206	222		232	240			250	260
44	261	Oryza latifolia	Tetraploid		Colombia	Caldas	La Dorada	Japón, al borde de la vía que separa las haciendas.	Bogotá 1941	5.52425	-74.71203	142	148			150	172			106	148			190				132	136			112	118	126	136	240	272			194	206	222		232	240			250	260
45	262	Oryza latifolia	Tetraploid		Colombia	Cundinamarca	Puerto Salgar	A orillas de la carretera en lotes de pastoreo vacuno.	Bogotá 1941	5.64081	-74.62117	122				150	172			106	138			172	190			132	136			112	118	126	136	240	272			206	216	232	242	234	250			250	260
46	263	Oryza latifolia	Tetraploid		Colombia	Cundinamarca	Puerto Salgar	A orillas de la carretera en lotes de pastoreo vacuno.	Bogotá 1941	5.64072	-74.62117	122				150	172			106	138			190				132	136			112	118	126	136	240	272			206	216	232		234	250			250	260
47	264	Oryza latifolia	Tetraploid		Colombia	Cundinamarca	Puerto Salgar	A orillas de la carretera en lotes de pastoreo vacuno.	Bogotá 1941	5.64094	-74.62119	122				150	172			106	138			190				132	136			112	118	126	136	240	272			206	216			234	250			260
48	265	Oryza latifolia	Tetraploid		Colombia	Antioquia	Olaya	Carretera Sopetrán - Olaya, después del municipio de Córdoba.	Bogotá 1941	6.54283	-75.77889	134				150	178			106	142			190				132	136			112	118	122	132	238	276			194	206	216		230	250			250	260
49	266	Oryza latifolia	Tetraploid		Colombia	Antioquia	Olaya	Carretera Sopetrán - Olaya, después del municipio de Córdoba.	Bogotá 1941	6.54283	-75.77889	134				150	178			106	142			190				132	136			112	118	122	132	238	276			194	206	216		230	250			250	260
50	267	Oryza latifolia	Tetraploid		Colombia	Antioquia	Olaya	Carretera Sopetrán - Olaya, después del municipio de Córdoba.	Bogotá 1941	6.54283	-75.77889	134				150	178			106	142			190				132	136			112	118	122	132	238	276			194	206	216		230	250			250	260
51	268	Oryza latifolia	Tetraploid		Colombia	Antioquia	Olaya	Carretera Sopetrán - Olaya, después del municipio de Córdoba.	Bogotá 1941	6.54275	-75.77914	134				150	178			106	142			190				132	136			112	118	122	132	238	276			194	206	216		230	250			250	260
52	269	Oryza latifolia	Tetraploid		Colombia	Antioquia	Olaya	Carretera Sopetrán - Olaya, después del municipio de Córdoba.	Bogotá 1941	6.543	-75.77922	134				150	178			106	142			190				132	136			112	118	122	132	238	276			194	206	216		230	250			250	260
53	270	Oryza latifolia	Tetraploid		Colombia	Antioquia	Olaya	Carretera Sopetrán - Olaya, después del municipio de Córdoba.	Bogotá 1941	6.54217	-75.77958	134				150	178			106	142			190				132	136			112	118	122	132	238	276			194	206	216		230	250			250	260
54	271	Oryza latifolia	Tetraploid		Colombia	Antioquia	Puerto Berrío	Barrio La Malena en caño de aguas negras entre patios de casas	Bogotá 1941	6.49297	-74.41692	118	122			150	204			106	142			170	188			132	136			112	118	124	134	240	272			206	216	222	236	234	248			250	260
55	272	Oryza latifolia	Tetraploid		Colombia	Antioquia	Puerto Berrío	Barrio La Malena en caño de aguas negras entre patios de casas	Bogotá 1941	6.49297	-74.41692	122				150	204			106	142			188				132	136			112	118	124	134	240	272			206	216	222	236	234	248			250	260
56	273	Oryza latifolia	Tetraploid		Colombia	Antioquia	Puerto Berrío	Barrio La Malena en caño de aguas negras entre patios de casas	Bogotá 1941	6.49247	-74.41681	122				150	204			106	142			188				132	136			112	118	124	134	240	272			206	216	222	236	234	248			250	260
57	274	Oryza latifolia	Tetraploid		Colombia	Antioquia	Puerto Berrío	Barrio La Malena en caño de aguas negras entre patios de casas	Bogotá 1941	6.49247	-74.41681	122				150	204			106	142			188				132	136			112	118	124	134	240	272			206	216	222	236	234	248			250	260
58	275	Oryza latifolia	Tetraploid		Colombia	Antioquia	Puerto Berrío	Barrio La Malena en caño de aguas negras entre patios de casas	Bogotá 1941	6.49247	-74.41681	122				150	204			106	142			188				132	136			112	118	124	134	240	272			206	216	222	236	234	248			250	260
59	276	Oryza latifolia	Tetraploid		Colombia	Santander	Cimitarra	Autopisca Puerto Berrío-Bucaramanga	Bogotá 1941	6.491	-74.38217	122				150	172			106	138			188				132	136			112	118	124	134	238	272			206	216	222	236	234	250			250	260
60	277	Oryza latifolia	Tetraploid		Colombia	Santander	Cimitarra	Autopisca Puerto Berrío-Bucaramanga	Bogotá 1941	6.491	-74.38217	122				150	172			106	138			188				132	136			112	118	124	134	238	272			206	216	222	236	234	250			250	260
61	278	Oryza latifolia	Tetraploid		Colombia	Santander	Cimitarra	Autopisca Puerto Berrío-Bucaramanga	Bogotá 1941	6.49097	-74.38222	122				150	172			106	138			188				132	136			112	118	124	134	238	272			206	216	222	236	234	250			250	260
62	279	Oryza latifolia	Tetraploid		Colombia	Santander	Cimitarra	Autopisca Puerto Berrío-Bucaramanga	Bogotá 1941	6.49089	-74.38225	122				150	172			106	138			188				132	136			112	118	124	134	238	272			206	216	222	236	234	250			250	260
63	280	Oryza latifolia	Tetraploid		Colombia	Santander	Cimitarra	Autopisca Puerto Berrío-Bucaramanga	Bogotá 1941	6.49089	-74.38225	122				150	170			106	142			190				132	136			112	118	124	134	240	272			206	216	222	236	234	248			250	260
64	281	Oryza latifolia	Tetraploid		Colombia	Santander	Cimitarra	Autopisca Puerto Berrío-Bucaramanga	Bogotá 1941	6.41408	-74.3585	122				150	170			106	142			190				132	136			112	118	124	134	240	272			206	216	222	236	234	248			250	260
65	282	Oryza latifolia	Tetraploid		Colombia	Santander	Cimitarra	Autopisca Puerto Berrío-Bucaramanga	Bogotá 1941	6.41414	-74.35844	118	122			150	170			106	142			172	190			130	136			112	118	124	134	240	272			206	216	230		234	248			250	260
66	283	Oryza latifolia	Tetraploid		Colombia	Santander	Cimitarra	Autopisca Puerto Berrío-Bucaramanga	Bogotá 1941	6.41414	-74.35844	118	122			150	170			106	142			172	190			136				112	118	124	134	240	272			206	216	230		234	248			250	260
67	284	Oryza latifolia	Tetraploid		Colombia	Boyacá	Puerto Boyacá		Bogotá 1941	5.86767	-74.61136	118	122			150	170			106	138			190				136				112	118	122	132	240	272			206	216	230		232	250			250	260
68	285	Oryza latifolia	Tetraploid		Colombia	Boyacá	Puerto Boyacá		Bogotá 1941	5.86758	-74.61133	118	122			150	170			106	138			172	190			136				112	118	122	132	240	272			206	216	230		232	250			260
69	286	Oryza latifolia	Tetraploid		Colombia	Boyacá	Puerto Boyacá		Bogotá 1941	5.86764	-74.61131	118	122			150	170			106	138			190				136				112	118	122	132	240	272			206	212	216	230	232	250			260
70	287	Oryza latifolia	Tetraploid		Colombia	Boyacá	Puerto Boyacá		Bogotá 1941	5.86744	-74.61119	118	122			150	170			106	138			190				136				112	118	122	132	240	272			206	216	230		232	250			250	260
71	288	Oryza latifolia	Tetraploid		Colombia	Boyacá	Puerto Boyacá		Bogotá 1941	5.86744	-74.61119	118	122			150	170			106	138			190				136				112	118	122	132	240	272			206	208	216	230	232	250			250	260
72	289	Oryza latifolia	Tetraploid		Colombia	Casanare	Yopal	Camino a la Virgen, en zona montañosa	Bogotá 1941	5.34661	-72.422	128	134			150	158			106	148			188				136				112	118	126	136	238	272			204	214			228	232			250	260
73	290	Oryza latifolia	Tetraploid		Colombia	Casanare	Yopal	Camino a la Virgen, en zona montañosa	Bogotá 1941	5.34661	-72.422	128	134			150	158			106	148			188				136				112	118	126	136	238	272			204	208	214		228	232			250	260
74	291	Oryza latifolia	Tetraploid		Colombia	Casanare	Yopal	Camino a la Virgen, en zona montañosa	Bogotá 1941	5.34661	-72.422	128	134			150	158			106	148			170	188			136				112	118	126	136	238	272			204	214			228	232			250	260
75	292	Oryza latifolia	Tetraploid		Colombia	Casanare	Yopal	Camino a la Virgen, en zona montañosa	Bogotá 1941	5.34661	-72.422	128	134			150	158			106	148			188				136				112	118	126	136	238	272			204	208	214		228	232			250	260
76	293	Oryza latifolia	Tetraploid		Colombia	Casanare	Yopal	Camino a la Virgen, en zona montañosa	Bogotá 1941	5.34661	-72.422	128	134			150	158			106	148			188				136				112	118	126	136	238	272			204	214			228	232			250	260
77	294	Oryza latifolia	Tetraploid		Colombia	Casanare	Yopal	Camino a la Virgen, en zona montañosa	Bogotá 1941	5.34661	-72.422	128	134			150	158			106	148			188				136				112	118	126	136	238	272			204	208	214		228	232			250	260
78	295	Oryza latifolia	Tetraploid		Colombia	Casanare	Yopal	Camino a la Virgen, en zona montañosa	Bogotá 1941	5.34661	-72.422	128	134			150	158			106	148			188				136				112	118	126	136	238	272			204	214			228	232			250	260
79	296	Oryza latifolia	Tetraploid		Colombia	Casanare	Yopal	Camino a la Virgen, en zona montañosa	Bogotá 1941	5.34661	-72.422	128	134			150	158			106	148			188				130	136			112	118	126	136	238	272			204	208			228	232			250	260
80	297	Oryza latifolia	Tetraploid		Colombia	Casanare	Yopal	Camino a la Virgen, en zona montañosa	Bogotá 1941	5.34731	-72.42394	128	134			150	158			106	148			188				136				112	118	126	136	238	272			178	204	222		228	232			260
81	298	Oryza latifolia	Tetraploid		Colombia	Casanare	Yopal	Camino a la Virgen, en zona montañosa	Bogotá 1941	5.34731	-72.42394	128	134			150	158			106	142			188				136				112	118	126	136	238	272			204	214			228	232			250	260
82	299	Oryza latifolia	Tetraploid		Colombia	Casanare	Yopal	Camino a la Virgen, en zona montañosa	Bogotá 1941	5.34781	-72.42589	128	134			150	158			106	148			188				136				112	118	126	136	238	272			204	214			228	232			250	260
83	300	Oryza latifolia	Tetraploid		Colombia	Casanare	Yopal	Camino a la Virgen, en zona montañosa	Bogotá 1941	5.34781	-72.42589	128	134			150	158			106	138			170	188			136				112	118	126	136	238	272			204	214			228	232			250	260
84	301	Oryza latifolia	Tetraploid		Colombia	Casanare	Yopal	Camino a la Virgen, en zona montañosa	Bogotá 1941	5.34794	-72.42628	128	134			150	158			106	148			188				136				112	118	126	136	238	272			204	214			228	232			250	260
85	302	Oryza latifolia	Tetraploid		Colombia	Casanare	Yopal	Camino a la Virgen, en zona montañosa	Bogotá 1941	5.348	-72.42708	128	134			150	158			106	138			188				130	136			112	118	126	136	238	272			204	214			228	232			250	260
86	303	Oryza latifolia	Tetraploid		Colombia	Casanare	Nunchía	En caño al borde de la carretera	Bogotá 1941	5.63189	-72.10094	136	144			150	166			106	138			188				136				112	118	124	134	238	272			204	214			230				250	260
87	304	Oryza latifolia	Tetraploid		Colombia	Casanare	Nunchía	En caño al borde de la carretera	Bogotá 1941	5.63181	-72.10083	136	144			150	166			106	148			188				136				112	118	124	134	238	272			204	214			230				250	260
88	305	Oryza latifolia	Tetraploid		Colombia	Casanare	Nunchía	En caño al borde de la carretera	Bogotá 1941	5.63175	-72.10083	136	144			150	166			106	138			188				136				112	118	124	134	238	272			204	214			230				250	260
89	306	Oryza latifolia	Tetraploid		Colombia	Casanare	Nunchía	En caño al borde de la carretera	Bogotá 1941	5.63033	-72.10244	136	144			150	166			106	148			188				136				112	118	124	134	238	272			204	214			230				250	260
90	307	Oryza latifolia	Tetraploid		Colombia	Casanare	Nunchía	En caño al borde de la carretera	Bogotá 1941	5.63031	-72.10253	136	144			150	166			106	138			188				136				112	118	124	134	238	272			204				230				250	260
91	308	Oryza latifolia	Tetraploid		Colombia	Casanare	Nunchía	En caño al borde de la carretera	Bogotá 1941	5.63031	-72.10253	136	144			150	166			106	148			188				130	136			112	118	124	134	238	272			204	214			230				250	260
92	309	Oryza latifolia	Tetraploid		Colombia	Casanare	Nunchía	En caño al borde de la carretera	Bogotá 1941	5.63014	-72.10258	136	144			142	150	166		106	138			170	188			136				112	118	124	134	238	272			204	214			230				250	260
93	310	Oryza latifolia	Tetraploid		Colombia	Casanare	Nunchía	En caño al borde de la carretera	Bogotá 1941	5.63014	-72.10258	136	144			150	166			106	148			188				130	136			112	118	124	134	238	272			204	214			230				250	260
94	311	Oryza latifolia	Tetraploid		Colombia	Casanare	Nunchía	En caño al borde de la carretera	Bogotá 1941	5.62997	-72.10297	136	144			150	166			106	138			170	188			136				112	118	124	134	238	272			204	214			230				250	260
95	312	Oryza latifolia	Tetraploid		Colombia	Casanare	Pore		Bogotá 1941	5.66981	-72.07078	136	144			150	166			106	148			188				136				112	118	124	134	238	272			204	214			230				250	260
96	313	Oryza latifolia	Tetraploid		Colombia	Casanare	Pore		Bogotá 1941	5.66981	-72.07078	136	144			150	166			106	138			170	188			136				112	118	124	134	238	272			204				230				260
97	314	Oryza latifolia	Tetraploid		Colombia	Casanare	Pore		Bogotá 1941	5.66981	-72.07078	124	130	136	144	150	166			106	138			170	188			136				112	118	124	134	238	272			204	214			230				250	260
98	315	Oryza latifolia	Tetraploid		Colombia	Casanare	Pore		Bogotá 1941	5.66981	-72.07078	124	130	136	144	150	166			106	138			170	188			136				112	118	124	134	238	272			204	214			230				250	260
99	316	Oryza latifolia	Tetraploid		Colombia	Casanare	Pore		Bogotá 1941	5.67008	-72.07183	126	132	138	144	146	150	166		106	124			170	188			136				112	118	124	134	238	272			204	214			230				250	260
100	317	Oryza latifolia	Tetraploid		Colombia	Casanare	Pore		Bogotá 1941	5.67008	-72.07183	124	130	136	144	146	150	166		106				170	188			136				112	118	124	134	238	272			204	214			230				250	260
101	318	Oryza latifolia	Tetraploid		Colombia	Casanare	Pore	Cerca al río Curama	Bogotá 1941	5.70728	-72.04256	112	118	124	130	146	150			106	138			172	190			130	136			112	118	122	132	238	272			204	214			228	234			250	260
102	319	Oryza latifolia	Tetraploid		Colombia	Casanare	Pore	Cerca al río Curama	Bogotá 1941	5.70714	-72.0425	112	118	124	130	146	150			106	138			172	190			136				112	118	122	132	238	272			204	214			228	234			250	260
103	320	Oryza latifolia	Tetraploid		Colombia	Casanare	Pore	Cerca al río Curama	Bogotá 1941	5.70717	-72.04253	112	118	124	130	146	150			106	138			172	190			136				112	118	122	132	238	272			204	214			228	234			250	260
104	321	Oryza latifolia	Tetraploid		Colombia	Casanare	Pore	Cerca al río Curama	Bogotá 1941	5.70717	-72.04258	112	118	124	130	146	150			106	138			172	190			136				112	118	122	132	238	272			204	214			228	234			250	260
105	322	Oryza latifolia	Tetraploid		Colombia	Casanare	Pore	Cerca al río Curama	Bogotá 1941	5.70719	-72.04264	124	130	136	144	150	166			106	138			170	188			136				112	118	124	134	238	272			204	214			230	242			250	260
106	323	Oryza latifolia	Tetraploid		Colombia	Arauca	Tame	En lote de pastoreo al borde de la carretera	Bogotá 1941	6.50167	-71.72392	124	128	130	132	150	180			106	118			170	188			130	136			112	118	124	134	236	272			206	216	236		230	242			250	260
107	324	Oryza latifolia	Tetraploid		Colombia	Arauca	Tame	En lote de pastoreo al borde de la carretera	Bogotá 1941	6.50178	-71.72403	124	128	130	132	150	180			106	118			170	188			130	136			112	118	124	134	236	272			206	216	236		230	242			250	260
108	325	Oryza latifolia	Tetraploid		Colombia	Arauca	Tame	En lote de pastoreo al borde de la carretera	Bogotá 1941	6.50172	-71.72389	124	128	130	132	150	180			106	118			170	188			136				112	118	124	134	236	272			206	216	236		230	242			250	260
109	326	Oryza latifolia	Tetraploid		Colombia	Arauca	Tame	En lote de pastoreo al borde de la carretera	Bogotá 1941	6.50175	-71.72431	124	128	130	132	150	180			106	118			170	188			136				112	118	124	134	236	272			206	216	236		230	242			250	260
110	327	Oryza latifolia	Tetraploid		Colombia	Arauca	Tame	En lote de pastoreo al borde de la carretera	Bogotá 1941	6.50172	-71.72375	124	128	130	132	150	180			106	118			170	188			136				112	118	124	134	236	272			206	216	236		230	242			250	260
111	328	Oryza latifolia	Tetraploid		Colombia	Arauca	Tame	En lote de pastoreo al borde de la carretera	Bogotá 1941	6.50169	-71.72344	124	128	130	132	150	180			106	118			170	188			136				112	118	124	134	236	272			206	216			230	242			250	260
112	329	Oryza latifolia	Tetraploid		Colombia	Arauca	Arauquita		Bogotá 1941	7.03006	-71.42275	124	130	132	136	150	176			106	156			170	188			136				112	118	126	136	238	272			192	206	214		238	242			250	260
113	330	Oryza latifolia	Tetraploid		Colombia	Arauca	Arauquita		Bogotá 1941	7.03006	-71.42275	124	130	132	136	150	176			106	156			170	188			136				112	118	126	136	238	272			192	206	214		238	242			250	260
114	331	Oryza latifolia	Tetraploid		Colombia	Arauca	Arauquita		Bogotá 1941	7.03006	-71.42275	132	136			150	176			106	156			170	188			136				112	118	126	136	238	272			178	192	206	224	238	242			250	260
115	332	Oryza latifolia	Tetraploid		Colombia	Arauca	Arauquita		Bogotá 1941	7.03006	-71.42275	124	130	132	136	150	176			106	156			170	188			130	136			112	118	126	136	238	272			192	206	214		238	242			250	260
116	333	Oryza latifolia	Tetraploid		Colombia	Arauca	Arauquita	Dentro de zona de cultivo de plátano más o menos inundada	Bogotá 1941	7.02247	-71.38778	124	130	132	136	150	176			106	156			170	188			130	136			112	118	126	136	238	272			192	206	214		238	242			250	260
117	334	Oryza latifolia	Tetraploid		Colombia	Arauca	Arauquita	Dentro de zona de cultivo de plátano más o menos inundada	Bogotá 1941	7.02247	-71.38778	124	130	132	136	150	176			106	156			170	188			136				112	118	126	136	238	272			192	206	214		238	242			250	260
118	335	Oryza latifolia	Tetraploid		Colombia	Arauca	Arauquita	Dentro de zona de cultivo de plátano más o menos inundada	Bogotá 1941	7.02247	-71.38778	124	130	132	136	150	176			106	156			170	188			136				112	118	126	136	238	272			192	206	214		238	242			250	260
119	336	Oryza latifolia	Tetraploid		Colombia	Arauca	Arauquita	Dentro de zona de cultivo de plátano más o menos inundada	Bogotá 1941	7.02247	-71.38778	124	130	132	136	150	176			106	156			170	188			136				112	118	126	136	238	272			192	206	214		238	242			250	260
1	337	Oryza latifolia	Tetraploid		Colombia	Guajira	Dibulla	Vía Santa Marta-Dibulla, al borde de la carretera, aledañas a cultivos de arroz	Bogotá 1941	11.24780556	-73.19594444	128	156			150	176			106	144			188				134	136			118	134			272				178	204	222		232	244			248	260
2	338	Oryza latifolia	Tetraploid		Colombia	Guajira	Dibulla	Vía Santa Marta-Dibulla, al borde de la carretera, aledañas a cultivos de arroz	Bogotá 1941	11.24786111	-73.19613889	128	156			150	176			106	144			188				134	136			118	134			272				204	222			232	244			248	260
3	339	Oryza latifolia	Tetraploid		Colombia	Guajira	Dibulla	Vía Santa Marta-Dibulla, al borde de la carretera, aledañas a cultivos de arroz	Bogotá 1941	11.24777778	-73.19622222	128	156			150	176			106	144			188				134	136			118	134			272				178	204	222		232	244			248	260
4	340	Oryza latifolia	Tetraploid		Colombia	Guajira	Dibulla	Vía Santa Marta-Dibulla, al borde de la carretera, aledañas a cultivos de arroz	Bogotá 1941	11.244899	-73.192908	128	156			150	176			106	144			188				134	136			118	134			272				178	202	220		232	244			248	260
5	341	Oryza latifolia	Tetraploid		Colombia	Guajira	Dibulla	Vía Santa Marta-Dibulla, al borde de la carretera, aledañas a cultivos de arroz	Bogotá 1941	11.244778	-73.193123	128	156			150	176			106	144			188				134	136			118	134			272				202	220			232	244			248	260
6	342	Oryza latifolia	Tetraploid		Colombia	Guajira	Dibulla	Vía Santa Marta-Dibulla, al borde de la carretera, aledañas a cultivos de arroz	Bogotá 1941	11.244713	-73.193239	128	156			150	176			106	144			188				134	136			118	134			272				178	202	220		232	244			248	260
7	343	Oryza latifolia	Tetraploid		Colombia	Guajira	Dibulla	Vía Santa Marta-Dibulla, al borde de la carretera, aledañas a cultivos de arroz	Bogotá 1941	11.244599	-73.193471	128	156			150	176			106	144			188				134	136			118	134			244	272			180	204	222		232	244			248	260
8	344	Oryza latifolia	Tetraploid		Colombia	Guajira	Dibulla	Vía Santa Marta-Dibulla, al borde de la carretera, aledañas a cultivos de arroz	Bogotá 1941	11.244542	-73.193821	128	156			150	176			106	144			190				134	136			118	132			244	272			180	204	222		232	244			248	260
9	345	Oryza latifolia	Tetraploid		Colombia	Guajira	Dibulla	Vía Santa Marta-Dibulla, al borde de la carretera, aledañas a cultivos de arroz	Bogotá 1941	11.244961	-73.193033	128	156			150	176			106	144			190				136				118	134			244	272			180	204	222		232	244			248	260
10	346	Oryza latifolia	Tetraploid		Colombia	Guajira	Dibulla	Vía Santa Marta-Dibulla, al borde de la carretera, aledañas a cultivos de arroz	Bogotá 1941	11.245019	-73.192906	128	156			150	176			106	144			190				130	136			118	134			244	272			180	204	222		232	244			248	260
11	347	Oryza latifolia	Tetraploid		Colombia	Guajira	Dibulla	Vía Santa Marta-Dibulla, al borde de la carretera, aledañas a cultivos de arroz	Bogotá 1941	11.245335	-73.192347	128	156			150	176			106	144			188				134	136			118	134			272				180	204	222		232	244			248	260
12	348	Oryza latifolia	Tetraploid		Colombia	Guajira	Dibulla	En zonas de pastoreo vacuno, a orilla de la carretera	Bogotá 1941	11.216715	-73.317589	128	158			150	176			106	142			188				134	136			118	130			240	272			180	204			228	232			248	260
13	349	Oryza latifolia	Tetraploid		Colombia	Guajira	Dibulla	En zonas de pastoreo vacuno, a orilla de la carretera	Bogotá 1941	11.216734	-73.317589	128	158			150	176			106	142			188				130	136			118	130			272	290			204				228	232			248	260
14	350	Oryza latifolia	Tetraploid		Colombia	Guajira	Dibulla	En zonas de pastoreo vacuno, a orilla de la carretera	Bogotá 1941	11.216643	-73.317567	128	158			150	176			106	142			188				134	136			118	130			272				180	204			228	232			248	260
15	351	Oryza latifolia	Tetraploid		Colombia	Guajira	Dibulla	En zonas de pastoreo vacuno, a orilla de la carretera	Bogotá 1941	11.21665	-73.317569	128	158			150	176			106	142			188				134	136			118	130			272				180	204			228	232			248	260
16	352	Oryza latifolia	Tetraploid		Colombia	Guajira	Dibulla	En zonas de pastoreo vacuno, a orilla de la carretera	Bogotá 1941	11.216797	-73.317612	128	158			150	176			106	142			188				134	136			118	130			272				180	204			228	232			248	260
17	353	Oryza latifolia	Tetraploid		Colombia	Guajira	Dibulla	Humedal, en pantano de dibulla en influencia del arrollo Julián	Bogotá 1941	11.216643	-73.317567	102	128	144		150	170			106	138			188				134	136			118	130			238	272			204				232	244			250	260
18	354	Oryza latifolia	Tetraploid		Colombia	Guajira	Dibulla	Humedal, en pantano de dibulla en influencia del arrollo Julián	Bogotá 1941	11.216643	-73.317567	102	128	144		150	172			106	138			188				134	136			118	130			238	272			180	204			232	244			250	260
19	355	Oryza latifolia	Tetraploid		Colombia	Guajira	Dibulla	Humedal, en pantano de dibulla en influencia del arrollo Julián	Bogotá 1941	11.216643	-73.317567	102	128	144		150	172			106	138			188				134	136			118	130			238	272			180	204			232	244			250	260
20	356	Oryza latifolia	Tetraploid		Colombia	Guajira	Dibulla	Humedal, en pantano de dibulla en influencia del arrollo Julián	Bogotá 1941	11.216643	-73.317567	102	128	144		150	172			106	138			188				130	136			118	130			238	272			180	204			232	244			250	260
21	357	Oryza latifolia	Tetraploid		Colombia	Guajira	Dibulla	Humedal, en pantano de dibulla en influencia del arrollo Julián	Bogotá 1941	11.216643	-73.317567	102	128	144		150	172			106	138			188				134	136			118	130			238	272			180	204			232	244			250	260
22	358	Oryza latifolia	Tetraploid		Colombia	Guajira	Dibulla	Humedal, en pantano de dibulla en influencia del arrollo Julián	Bogotá 1941	11.216643	-73.317567	102	128	144		150	172			106	138			188				134	136			118	130			238	272			180	204			232	244			250	260
23	359	Oryza latifolia	Tetraploid		Colombia	Guajira	Dibulla	En zona más seca, individuos de hasta 3 metros de altura, hojas coriáceas, anteras color paja, estigmas morados.	Bogotá 1941	11.233936	-73.316104	102	128	142		150	170			106	138			190				134	136			118	132			272				204				228	232			250	260
24	360	Oryza latifolia	Tetraploid		Colombia	Guajira	Dibulla	En zona más seca, individuos de hasta 3 metros de altura, hojas coriáceas, anteras color paja, estigmas morados.	Bogotá 1941	11.234071	-73.316166	102	122	128		150	158	172		106	138			188				130	134			118	130			238	272			204				228	232	244		250	260
25	361	Oryza latifolia	Tetraploid		Colombia	Guajira	Dibulla	En zona más seca, individuos de hasta 3 metros de altura, hojas coriáceas, anteras color paja, estigmas morados.	Bogotá 1941	11.23415	-73.316113	102	122	128		150	172			106	138			188				130	134			118	130			244	274			180	202			232	244			250	260
26	362	Oryza latifolia	Tetraploid		Colombia	Guajira	Dibulla	Borde de la carretera de zona de cultivos y ganadería, humedales naturales. Estigmas morados y anteras color paja, individuos de 50 cm a 2,5 mts de alto.	Bogotá 1941	11.23552	-73.352949	122				150	176			106	148			188				134	136			118	130			238	272			174	180	192	202	228	232			250	260
27	363	Oryza latifolia	Tetraploid		Colombia	Guajira	Dibulla	Borde de la carretera de zona de cultivos y ganadería, humedales naturales. Estigmas morados y anteras color paja, individuos de 50 cm a 2,5 mts de alto.	Bogotá 1941	11.235501	-73.352835	102	122	128		150	158			106	150			190				134	136			118	132			238	272			180	202			228	232			250	260
28	364	Oryza latifolia	Tetraploid		Colombia	Guajira	Dibulla	Borde de la carretera de zona de cultivos y ganadería, humedales naturales. Estigmas morados y anteras color paja, individuos de 50 cm a 2,5 mts de alto.	Bogotá 1941	11.235427	-73.352629	122				150	158			106	150			190				130	134			118	132			238	272			180	202			228	232			250	260
29	365	Oryza latifolia	Tetraploid		Colombia	Guajira	Dibulla	Borde de la carretera de zona de cultivos y ganadería, humedales naturales. Estigmas morados y anteras color paja, individuos de 50 cm a 2,5 mts de alto.	Bogotá 1941	11.235288	-73.352229	122				150	158			106	150			190				130	134			118	132			238	272			180	202			228	232			250	260
30	366	Oryza latifolia	Tetraploid		Colombia	Guajira	Dibulla	Borde de la carretera de zona de cultivos y ganadería, humedales naturales. Estigmas morados y anteras color paja, individuos de 50 cm a 2,5 mts de alto.	Bogotá 1941	11.235164	-73.351876	122				150	158			106	150			190				130	134			118	132			238	272			180	202			228	232			250	260
31	367	Oryza latifolia	Tetraploid		Colombia	Guajira	Dibulla	Borde de la carretera de zona de cultivos y ganadería, humedales naturales. Estigmas morados y anteras color paja, individuos de 50 cm a 2,5 mts de alto.	Bogotá 1941	11.23467	-73.350329	128	148			150	172			106	140			190				134	136			118	132			244	274			180	202			228	232			248	260
32	368	Oryza latifolia	Tetraploid		Colombia	Guajira	Dibulla	Borde de la carretera de zona de cultivos y ganadería, humedales naturales. Estigmas morados y anteras color paja, individuos de 50 cm a 2,5 mts de alto.	Bogotá 1941	11.234651	-73.350173	128	148			150	172			106	140			190				134	136			118	132			244	274			180	202			228	232			248	260
33	369	Oryza latifolia	Tetraploid		Colombia	Guajira	Dibulla	Borde de la carretera de zona de cultivos y ganadería, humedales naturales. Estigmas morados y anteras color paja, individuos de 50 cm a 2,5 mts de alto.	Bogotá 1941	11.23431	-73.349531	128	148			150	158	172		106	150			190				130	134			118	132			244	274			180	202			228	232			250	260
34	370	Oryza latifolia	Tetraploid		Colombia	Guajira	Dibulla	Borde de la carretera de zona de cultivos y ganadería, humedales naturales. Estigmas morados y anteras color paja, individuos de 50 cm a 2,5 mts de alto.	Bogotá 1941	11.234213	-73.349318	128	148			150	172			106	140			190				134	136			118	132			244	274			180	202			228	232			248	260
35	371	Oryza latifolia	Tetraploid		Colombia	Guajira	Dibulla	Borde de la carretera de zona de cultivos y ganadería, humedales naturales. Estigmas morados y anteras color paja, individuos de 50 cm a 2,5 mts de alto.	Bogotá 1941	11.234202	-73.349117	122	128	148		150	172			106	140	150		190				134	136			118	132			244	272			180	202			228	232			248	260
36	372	Oryza latifolia	Tetraploid		Colombia	Guajira	Dibulla	Borde de la carretera de zona de cultivos y ganadería, humedales naturales. Estigmas morados y anteras color paja, individuos de 50 cm a 2,5 mts de alto.	Bogotá 1941	11.234171	-73.349058	128	148			150	172			106	140			190				134	136			118	132			244	274			180	202			228	232			248	260
37	373	Oryza latifolia	Tetraploid		Colombia	Guajira	Dibulla	Borde de la carretera de zona de cultivos y ganadería, humedales naturales. Estigmas morados y anteras color paja, individuos de 50 cm a 2,5 mts de alto.	Bogotá 1941	11.234145	-73.348868	102	122	128		150	158			106	150			190				134	136			118	132			238	272			180	202			228	232			250	260
38	374	Oryza latifolia	Tetraploid		Colombia	Guajira	Dibulla	Borde de la carretera de zona de cultivos y ganadería, humedales naturales. Estigmas morados y anteras color paja, individuos de 50 cm a 2,5 mts de alto.	Bogotá 1941	11.234078	-73.348712	122	148			150	172			106	150			190				134	136			118	132			244	272			180	202			228	232			248	260
39	375	Oryza latifolia	Tetraploid		Colombia	Guajira	Dibulla	Borde de la carretera de zona de cultivos y ganadería, humedales naturales. Estigmas morados y anteras color paja, individuos de 50 cm a 2,5 mts de alto.	Bogotá 1941	11.23402	-73.348374	128	148			150	172			106	140			190				134	136			118	132			244	276			180	202			228	232			248	260
40	376	Oryza latifolia	Tetraploid		Colombia	Guajira	Dibulla	Borde de la carretera de zona de cultivos y ganadería, humedales naturales. Estigmas morados y anteras color paja, individuos de 50 cm a 2,5 mts de alto.	Bogotá 1941	11.231573	-73.347003	122	128			150	158	172		106	150			190				134	136			118	134			244	274			180	202			228	232			250	260
41	377	Oryza latifolia	Tetraploid		Colombia	Magdalena	Ciénaga	Vía Ciénaga-Fundación al borde de la carretera	Bogotá 1941	10.742755	-74.107419	148				150	194			106	138			190				134	136			118	132			244	274			178	202	222		228	244			250	260
42	378	Oryza latifolia	Tetraploid		Colombia	Magdalena	Ciénaga	Vía Ciénaga-Fundación al borde de la carretera	Bogotá 1941	10.74276	-74.107327	148				150	194			106	138			190				134	136			118	132			244	274			202	222			228	244			250	260
43	379	Oryza latifolia	Tetraploid		Colombia	Magdalena	Ciénaga	Vía Ciénaga-Fundación al borde de la carretera	Bogotá 1941	10.742703	-74.10724	148				150	194			106	138			190				134	136			118	132			244	274			178	202	222		228	244			250	260
44	380	Oryza latifolia	Tetraploid		Colombia	Magdalena	Ciénaga	Vía Ciénaga-Fundación al borde de la carretera	Bogotá 1941	10.742667	-74.107175	148				150	194			106	138			190				134	136			118	132			244	274			178	202	222		228	244			250	260
45	381	Oryza latifolia	Tetraploid		Colombia	Magdalena	Ciénaga	Vía Ciénaga-Fundación al borde de la carretera	Bogotá 1941	10.742651	-74.107095	148				150	194			106	138			190				134	136			118	132			244	274			178	202	222		228	244			250	260
46	382	Oryza latifolia	Tetraploid		Colombia	Magdalena	Ciénaga	Vía Ciénaga-Fundación al borde de la carretera	Bogotá 1941	10.742599	-74.107041	148				150	194			106	138			190				134	136			118	132			244	274			178	202	222		228	244			250	260
47	383	Oryza latifolia	Tetraploid		Colombia	Magdalena	Ciénaga	Vía Ciénaga-Fundación al borde de la carretera	Bogotá 1941	10.742564	-74.10696	148				150	194			106	138			190				134	136			118	132			244	274			178	202	222		228	244			250	260
48	384	Oryza latifolia	Tetraploid		Colombia	Magdalena	Ciénaga	Vía Ciénaga-Fundación al borde de la carretera	Bogotá 1941	10.736223	-74.119952	94	120			150	198			106	152			188				134	136			118	130			238	274			178	202	240		232				250	260
49	385	Oryza latifolia	Tetraploid		Colombia	Magdalena	Ciénaga	Vía Ciénaga-Fundación al borde de la carretera	Bogotá 1941	10.736175	-74.119986	94	120			150	198			106	152			188				134	136			118	132			238	276			178	202	240		232				250	260
50	386	Oryza latifolia	Tetraploid		Colombia	Magdalena	Ciénaga	Vía Ciénaga-Fundación al borde de la carretera	Bogotá 1941	10.736071	-74.12001	94	120			150	194			106	152			188				134	136			118	130			238	276			178	240			232				250	260
51	387	Oryza latifolia	Tetraploid		Colombia	Magdalena	Ciénaga	Vía Ciénaga-Fundación al borde de la carretera	Bogotá 1941	10.736004	-74.120082	94	120			150	194			106	152			188				130	136			118	130			238	276			178	202	222		232				250	260
52	388	Oryza latifolia	Tetraploid		Colombia	Magdalena	Ciénaga	Vía Ciénaga-Fundación al borde de la carretera	Bogotá 1941	10.735939	-74.120141	94	120			150	194			106	154			188				134	136			118	130			238	276			178	202	222		232				248	260
53	389	Oryza latifolia	Tetraploid		Colombia	Magdalena	Ciénaga	Vía Ciénaga-Fundación al borde de la carretera	Bogotá 1941	10.658612	-74.161495	96	122			150	170			106	156			190				134	136			118	132			238	276			172	178	192	202	232	258			248	260
54	390	Oryza latifolia	Tetraploid		Colombia	Magdalena	Ciénaga	Vía Ciénaga-Fundación al borde de la carretera	Bogotá 1941	10.658537	-74.161494	96	122			150	170			106	156			190				134	136			118	132			238	276			172	178	192	202	232	258			248	260
55	391	Oryza latifolia	Tetraploid		Colombia	Magdalena	Ciénaga	Vía Ciénaga-Fundación al borde de la carretera	Bogotá 1941	10.658463	-74.161502	96	122			150	170			106	156			190				134	136			118	132			238	276			172	178	192	202	232	258			250	260
56	392	Oryza latifolia	Tetraploid		Colombia	Magdalena	Ciénaga	Vía Ciénaga-Fundación al borde de la carretera	Bogotá 1941	10.658934	-74.161485	96	122			150	170			106	156			190				136				118	132			238	276			172	178	192	202	232	258			248	260
57	393	Oryza latifolia	Tetraploid		Colombia	Magdalena	Ciénaga	Vía Ciénaga-Fundación al borde de la carretera	Bogotá 1941	10.659076	-74.161465	96	122			150	170			106	156			190				134	136			118	132			238	276			172	178	192	202	232	258			250	260
44	437	Oryza latifolia	Tetraploid		Colombia	Chocó	Bahía solano	Río Boroboro	Bogotá 1941	6.106588	-77.383128	118	124	130		150	170			106	154	156		190				136	160			118	120			272				204	230			230	236			250	260
45	438	Oryza latifolia	Tetraploid		Colombia	Chocó	Bahía solano	Río Boroboro	Bogotá 1941	6.106451	-77.383123	118	124	130		150	170			106	154			190				136	160			118	120			272				204	230			230	236			250	260
46	439	Oryza latifolia	Tetraploid		Colombia	Chocó	Bahía solano	Río Boroboro	Bogotá 1941	6.1037	-77.380611	118	124	130		150	170			106	154			190				136	160			118	120			272				204	230			230	236			250	260
47	440	Oryza latifolia	Tetraploid		Colombia	Chocó	Bahía solano	Río Boroboro	Bogotá 1941	6.074268	-77.339687	118	124	130		150	170			106	154			190				136	160			118	120			272				204	230			230	236			250	260
48	441	Oryza latifolia	Tetraploid		Colombia	Chocó	Bahía solano	Río Boroboro	Bogotá 1941	6.074336	-77.339435	118	124	130		150	170			106	154			190				136	160			118	120			272				204	230			230	236			250	260
49	442	Oryza latifolia	Tetraploid		Colombia	Chocó	Bahía solano	Río Boroboro	Bogotá 1941	6.091705	-77.35218	118	124	130		150	170			106	154			190				136	160			118	120			272				204	230			230	236			250	260
50	443	Oryza latifolia	Tetraploid		Colombia	Chocó	Bahía solano	Río Boroboro	Bogotá 1941	6.091705	-77.35218	118	124	130		150	170			106	154			190				136	160			118	120			272				204	230			230	236			250	260
51	444	Oryza latifolia	Tetraploid		Colombia	Chocó	Bahía solano	Río Boroboro	Bogotá 1941	6.095705	-77.354102	118	124	130		150	170			106	158			190				136	160			118	120			272				204	230			230	236			250	260
52	445	Oryza latifolia	Tetraploid		Colombia	Chocó	Bahía solano	Río Boroboro	Bogotá 1941	6.094885	-77.362041	118	124	130		150	170			106	154			190				136	160			118	120			272				204	230			230	236			250	260
53	446	Oryza latifolia	Tetraploid		Colombia	Chocó	Bahía solano	Río Boroboro	Bogotá 1941	6.094885	-77.362041	118	124	130		150	170			106	154			190				136	160			118	120			272				204	230			230	236			250	260
54	447	Oryza latifolia	Tetraploid		Colombia	Chocó	Bahía solano		Bogotá 1941	6.118211	-77.390648	118	124	130		150	170			106	154			190				136	160			118	120			272				204	230			230	236			250	260
55	448	Oryza latifolia	Tetraploid		Colombia	Chocó	Bahía solano		Bogotá 1941	6.118211	-77.390648	118	124	130		150	170			106	154			190				136	160			118	120			272				204	230			230	236			250	260
56	449	Oryza latifolia	Tetraploid		Colombia	Chocó	Bahía solano		Bogotá 1941	6.107554	-77.417488	118	124	130		150	170			106	154			190				136	160			118	120			272				204	230			230	236			250	260
57	450	Oryza latifolia	Tetraploid		Colombia	Chocó	Bahía solano		Bogotá 1941	6.10765	-77.4175	118	124	130		150	170			106	158			190				136	160			118	120			272				204	230			230	236			250	260
58	451	Oryza latifolia	Tetraploid		Colombia	Chocó	Bahía solano		Bogotá 1941	6.107654	-77.417623	118	124	130		150	170			106	154			190				136	160			118	120			272				204	230			230	236			250	260
59	452	Oryza latifolia	Tetraploid		Colombia	Chocó	Bahía solano		Bogotá 1941	6.106534	-77.431161	118	124	130		150	170			106	154			190				136	160			118	120			272				204	230			230	236			250	260
60	453	Oryza latifolia	Tetraploid		Colombia	Chocó	Bahía solano		Bogotá 1941	6.106572	-77.431119	118	124	130		150	170			106	154			190				136	160			118	120			272				204	230			230	236			250	260
61	454	Oryza latifolia	Tetraploid		Colombia	Chocó	Bahía solano		Bogotá 1941	6.106546	-77.431079	118	124	130		150	170			106	154			190				136	160			118	120			272				204	230			230	236			250	260
62	455	Oryza latifolia	Tetraploid		Colombia	Chocó	Bahía solano		Bogotá 1941	6.106607	-77.430915	118	124	130		150	170			106	154			190				136	160			118	120			272				204	230			230	236			250	260
63	456	Oryza latifolia	Tetraploid		Colombia	Chocó	Bahía solano		Bogotá 1941	6.11351	-77.401919	118	124	130		150	170			106	154			190				136	160			118	120			272				204	230			230	236			250	260
64	457	Oryza latifolia	Tetraploid		Colombia	Chocó	Bahía solano		Bogotá 1941	6.113292	-77.402131	118	124	130		150	170			106	154			190				136	160			118	120			272				204	230			230	236			250	260
65	458	Oryza latifolia	Tetraploid		Colombia	Chocó	Bahía solano		Bogotá 1941	6.113288	-77.402304	118	124	130		150	170			106	154			190				136	160			118	120			272				204	230			230	236			250	260
58	reference	Oryza latifolia	Tetraploid	100168	COSTA RICA							118				150				106	126			190				136				118				250	276			192	204	214		234	236			248	260
59	reference	Oryza latifolia	Tetraploid	100966	PANAMA							134				150				106	126			188				136				118	136			250	276			192	204	214		236	240			250	260
60	reference	Oryza latifolia	Tetraploid	103787	COLOMBIA							120				150	172			106	136			186				136				118	134			238	272			204	214	222		234	248			250	260
61	reference	Oryza latifolia	Tetraploid	105145	COLOMBIA							166				150	186			106	118			190				136				118	140			232	272			192	202	210		230	236			250	260
133	reference	Oryza latifolia	Tetraploid	100168	COSTA RICA							114	118	156		140	150			106	126			190				130	136	156		112	118			250	276			192	204	214		234	236			248	260
134	reference	Oryza latifolia	Tetraploid	100171	GUATEMALA							116	120	126	140	140	150			106	132			188				130	136	156		112	118	134		250	276			192	204	214		232	238			248	260
135	reference	Oryza latifolia	Tetraploid	100914	MEXICO							112	116			140	150	158		106	132			188				130	136	156		112	118	128		240	258	272		204	216	224		234	236			250	260
136	reference	Oryza latifolia	Tetraploid	100966	PANAMA							126	134	140		140	150			106	126			188				136				112	118	136		250	276			192	204	214		236	240			250	260
137	reference	Oryza latifolia	Tetraploid	102481	NICARAGUA							122	128	146	160	140	150	166		106	128			172	190			128	134	156		112	118	136		238	272			204	214	222	234	234				248	260
138	reference	Oryza latifolia	Tetraploid	103787	COLOMBIA							116	120	130	160	140	150	172		106	136			186				130	136	160		112	118	134		238	272			204	214	222	232	234	248			250	260
139	reference	Oryza latifolia	Tetraploid	103808	ARGENTINA							122	128	156		140	150	164		106	126			174	186			130	136	156		112	118			250	278			204	222			234				250	260
140	reference	Oryza latifolia	Tetraploid	104985	CUBA							118	126	170		140	150			106	140			172	184			130	136	160		112	118	140		232	258	272		202	214	222		234	242			250	260
141	reference	Oryza latifolia	Tetraploid	105133	PARAGUAY							134	142			140	150	158		106				174	186			130	136	152		112	118	160		276				186	196	204	214	236	240			248	260
142	reference	Oryza latifolia	Tetraploid	105145	COLOMBIA							130	166			140	150	186		106	118	136		190				136	160			112	118	140		232	258	272		192	202	210		230	236			250	260
3	167	Oyza alta	Tetraploid		Colombia	Vichada	Puerto Carreño	Por el Río Meta	WGS84	6.21992	-67.51189	160				150	184			106	122			186				144				118	130			270				184	192			230	240			248	260
4	168	Oyza alta	Tetraploid		Colombia	Vichada	Puerto Carreño	Por el Río Meta	WGS84	6.21967	-67.51172	168				150	196			106	122			186				144				118	130			270				184	192			232	240	244		250	260
5	169	Oyza alta	Tetraploid		Colombia	Vichada	Puerto Carreño	Por el Río Meta	WGS84	6.26167	-67.55847	160				150	184			106	122			186				144				118	132			270				184	192			230	240			250	260
6	170	Oyza alta	Tetraploid		Colombia	Vichada	Puerto Carreño	Por el Río Meta	WGS84	6.26167	-67.55847	160				150	184			106	122			186				144				118	132			270				184	192			230	240			250	260
7	171	Oyza alta	Tetraploid		Colombia	Vichada	Puerto Carreño	Por el Río Meta	WGS84	6.26167	-67.55847	160				150	184			106	122			186				144				118	132			270				184	192			232	240	244		250	260
8	172	Oyza alta	Tetraploid		Colombia	Vichada	Puerto Carreño	Por el Río Meta	WGS84	6.26167	-67.55847	160				150	184			106	122			186				144				118	132			270				184	192			230	240			250	260
9	173	Oyza alta	Tetraploid		Colombia	Vichada	Puerto Carreño	Por el Río Meta	WGS84	6.26167	-67.55847	160				150	184			106	122			186				144				118	132			270				184	192			230	240	244		250	260
10	174	Oyza alta	Tetraploid		Colombia	Vichada	Puerto Carreño	Por el Río Meta	WGS84	6.26167	-67.55847	160				150	184			106	122			186				144				118	132			270				184	192			230	240			250	260
11	175	Oyza alta	Tetraploid		Colombia	Vichada	Puerto Carreño	Por el Río Meta	WGS84	6.26053	-67.55814	160				150	172			106	122			186				144				118	130			256	270			184	192			230	240			250	260
12	176	Oyza alta	Tetraploid		Colombia	Vichada	Puerto Carreño	Por el Río Meta	WGS84	6.2605	-67.55808	160				150	188			106	122			186				144				118	132			270				184	192			230	240			250	260
13	177	Oyza alta	Tetraploid		Colombia	Vichada	Puerto Carreño	Reserva Bojonawi, Laguna del Pañuelo	WGS84	6.09739	-67.49653	170				150	182			106	118			184				144				118	128			270				188	192	204	210	230	240	244		248	260
14	178	Oyza alta	Tetraploid		Colombia	Vichada	Puerto Carreño	Reserva Bojonawi, Laguna del Pañuelo	WGS84	6.09747	-67.49644	170				150	182			106	118			184				144				118	128			270				188	192	204	210	230	240	244		248	260
15	179	Oyza alta	Tetraploid		Colombia	Vichada	Puerto Carreño	Reserva Bojonawi, Laguna del Pañuelo	WGS84	6.09747	-67.49644	170				150	182			106	118			184				144				118	128			270				188	204			230	240			248	260
16	180	Oyza alta	Tetraploid		Colombia	Vichada	Puerto Carreño	Reserva Bojonawi, Laguna del Pañuelo	WGS84	6.09747	-67.49644	170				150	182			106	118			184				144				118	128			270				188	194	204	210	230	240			248	260
17	181	Oyza alta	Tetraploid		Colombia	Vichada	Puerto Carreño	Reserva Bojonawi, Laguna del Pañuelo	WGS84	6.09747	-67.49644	170				150	182			106	118			184				144				118	128			270				188	194	204	210	230	240	244		248	260
18	182	Oyza alta	Tetraploid		Colombia	Vichada	Puerto Carreño	Reserva Bojonawi, Laguna del Pañuelo	WGS84	6.0975	-67.49647	170				150	182			106	118			184				144				118	128			270				188	194	204	210	230	240	244		248	260
19	183	Oyza alta	Tetraploid		Colombia	Vichada	Puerto Carreño	Reserva Bojonawi, Laguna del Pañuelo	WGS84	6.09747	-67.49644	170				150	182			106	118			184				144				118	128			270				188	194	204	210	230	240	244		248	260
20	184	Oyza alta	Tetraploid		Colombia	Vichada	Puerto Carreño	Reserva Bojonawi, Laguna del Pañuelo	WGS84	6.0975	-67.49642	170				150	182			106	118			184				144				118	128			270				188	204			230	244			248	260
21	185	Oyza alta	Tetraploid		Colombia	Vichada	Puerto Carreño	Reserva Bojonawi, Laguna del Pañuelo	WGS84	6.09933	-67.48953	170				150	182			106	118			184				144				118	132			270				188	194	204	210	230	240	244		248	260
22	186	Oyza alta	Tetraploid		Colombia	Vichada	Puerto Carreño	Reserva Bojonawi, Laguna del Pañuelo	WGS84	6.09933	-67.48953	170				150	182			106	118			184				144				118	128			270				188	194	204	210	230	240	244		248	260
23	187	Oyza alta	Tetraploid		Colombia	Vichada	Puerto Carreño	Reserva Bojonawi, Laguna del Pañuelo	WGS84	6.09939	-67.45606	170				150	182			106	118			184				144				118	128			270				188	204			230	240			248	260
24	188	Oyza alta	Tetraploid		Colombia	Vichada	Puerto Carreño	Reserva Bojonawi, al borde del río Orinoco	WGS84	6.10247	-67.48697	166				150	158			106	118			184				144				118	128			270				188	194	204	210	230	240	250		248	260
25	189	Oyza alta	Tetraploid		Colombia	Vichada	Puerto Carreño	Reserva Bojonawi, Laguna del Pañuelo	WGS84	6.09475	-67.47903	166				150	158			106	118			184				144				118	132			270				188	194	204	210	230	240	250		248	260
26	190	Oyza alta	Tetraploid		Colombia	Vichada	Puerto Carreño	Reserva Bojonawi, Laguna del Pañuelo	WGS84	6.09472	-67.479	168	166			150	158			106	118			184				144				118	128			270				188	204			230	240	250		248	260
27	191	Oyza alta	Tetraploid		Colombia	Vichada	Puerto Carreño	Reserva Bojonawi, Laguna del Pañuelo	WGS84	6.09486	-67.479	160	168			150	158			106	120	122		184				144				118	128			270				188	204			230	240	250		248	260
28	192	Oyza alta	Tetraploid		Colombia	Vichada	Puerto Carreño	Reserva Bojonawi, Laguna del Pañuelo	WGS84	6.09486	-67.479	160	168			150	164	176		106	120	122		184				144				118	128			270				188	204			230	240	244		248	260
29	193	Oyza alta	Tetraploid		Colombia	Vichada	Puerto Carreño	Reserva Bojonawi, Laguna del Pañuelo	WGS84	6.09486	-67.479	168	166			150	158	164		106	120	122		184				144				118	128			270				188	204			230	240	250		248	260
30	194	Oyza alta	Tetraploid		Colombia	Vichada	Puerto Carreño	Reserva Bojonawi, Laguna del Pañuelo	WGS84	6.09506	-67.47886	168				150	164			106	118	120	122	184				144				118	128	130		270				188	194	204	210	230	240	250		248	260
31	195	Oyza alta	Tetraploid		Colombia	Vichada	Puerto Carreño	Reserva Bojonawi, Laguna del Pañuelo	WGS84	6.09506	-67.47886	166				150	158			106	118	122		184				144				118	130			270				188	194	204	210	230	250			248	260
32	196	Oyza alta	Tetraploid		Colombia	Vichada	Puerto Carreño	Reserva Bojonawi, Laguna del Pañuelo	WGS84	6.09506	-67.47886	168	166			150	158			106	118	122		184				144				118	128	130		270				188	194	204	210	230	250			248	260
33	197	Oyza alta	Tetraploid		Colombia	Vichada	Puerto Carreño	Reserva Bojonawi, Laguna del Pañuelo	WGS84	6.09514	-67.47889	168	166			150	176			106	122			184				144				118	128	130		270				188	194	204	210	230	250			248	260
34	198	Oyza alta	Tetraploid		Colombia	Vichada	Puerto Carreño	Reserva Bojonawi, Laguna del Pañuelo	WGS84	6.09514	-67.47889	170				150	158	164		106	118	122		184				144				118	130			270				188	194	204	210	230	250			248	260
35	199	Oyza alta	Tetraploid		Colombia	Vichada	Puerto Carreño	Reserva Bojonawi, Laguna del Pañuelo	WGS84	6.09525	-67.47883	166				150	158	176		106	122			184				144				118	128			270				188	204			230	250			248	260
36	200	Oyza alta	Tetraploid		Colombia	Vichada	Puerto Carreño	Reserva Bojonawi, Laguna del Pañuelo	WGS84	6.09531	-67.47881	166				150	164	176		106	118	122		184				144				118	130			270				188	204			230	250			248	260
37	201	Oyza alta	Tetraploid		Colombia	Vichada	Puerto Carreño	Reserva Bojonawi, Laguna del Pañuelo	WGS84	6.09531	-67.47892	158				150	158			106	118	120		184				144				118	128	130		270				188	204			230	250			248	260
38	202	Oyza alta	Tetraploid		Colombia	Vichada	Puerto Carreño	Reserva Bojonawi, Laguna del Pañuelo	WGS84	6.09531	-67.47839	168				150	164			106	122			184				144				118	130			270				188	204			230	240	250		248	260
39	203	Oyza alta	Tetraploid		Colombia	Vichada	Puerto Carreño	Cincojotas	WGS84	5.99903	-67.42658	158	168			150	158	176		106	120			184				144				118	128			270				188	204			230	240			248	260
40	204	Oyza alta	Tetraploid		Colombia	Vichada	Puerto Carreño	Cincojotas	WGS84	5.99903	-67.42658	168				150	158			106	122			184				144				118	128			270				188	194	204	212	230	240			248	260
41	205	Oyza alta	Tetraploid		Colombia	Vichada	Puerto Carreño	Cincojotas	WGS84	5.99903	-67.42647	168				150	158			106	120			184				144				118	128			270				188	194	204	212	230	240			248	260
42	206	Oyza alta	Tetraploid		Colombia	Vichada	Puerto Carreño	Cincojotas	WGS84	5.99903	-67.42631	168				150	158			106	120			184				144				118	132			270				188	204			230	240			248	260
43	207	Oyza alta	Tetraploid		Colombia	Vichada	Puerto Carreño	Cincojotas	WGS84	5.99897	-67.42644	168				150	158	176		106	120	122		184				144				118	128			270				188	204			230	240			248	260
44	208	Oyza alta	Tetraploid		Colombia	Vichada	Puerto Carreño	Río Orinoco, el Dagua	WGS84	5.80472	-67.62828	168	166			150	158	178		106	118	122		184				144				118	132			270				192	204			230	244	250		248	260
45	209	Oyza alta	Tetraploid		Colombia	Vichada	Puerto Carreño	Río Orinoco, el Dagua	WGS84	5.80472	-67.62828	168	166			150	178			106	118	122		184				144				118	132			270				188	204			230	244	250		248	260
46	210	Oyza alta	Tetraploid		Colombia	Vichada	Puerto Carreño	Río Orinoco, el Dagua	WGS84	5.80472	-67.62828	158	166			150	178			106	118			184				144				118	132			270				188	192	204	214	230	244	250		248	260
47	211	Oyza alta	Tetraploid		Colombia	Vichada	Puerto Carreño	Río Orinoco, el Dagua	WGS84	5.80425	-67.6285	168	166			150	158	178		106	118			184				144				118	128	132		270				192	204			230	250			248	260
48	212	Oyza alta	Tetraploid		Colombia	Vichada	Puerto Carreño	Río Orinoco, el Dagua	WGS84	5.80378	-67.62844	158	168			150	158			106	122			184				144				118	132			270				188	194	204	212	230	244	250		248	260
49	213	Oyza alta	Tetraploid		Colombia	Vichada	Puerto Carreño	Río Orinoco, el Dagua	WGS84	5.80344	-67.62828	168	166			150	158	178		106	118	122		184				144				118	128			270				188	192	204	214	230	250			248	260
50	214	Oyza alta	Tetraploid		Colombia	Vichada	Puerto Carreño	Río Orinoco, el Dagua	WGS84	5.80344	-67.62828	160	158			150	158	178		106	122			184				144				118	132			270				188	192	204	214	230	250			248	260
51	215	Oyza alta	Tetraploid		Colombia	Vichada	Puerto Carreño	Río Orinoco, el Dagua	WGS84	5.80372	-67.62836	160	166			150	158	178		106	118			184				144				118	132			270				188	192	204	214	230	250			248	260
52	216	Oyza alta	Tetraploid		Colombia	Vichada	Puerto Carreño	Río Orinoco, el Dagua	WGS84	5.80439	-67.62822	158	166			150	158	178		106	118	122		184				144				118	132			270				188	192	204	214	230	244	250		248	260
53	reference	Oyza alta	Tetraploid	100161	BRAZIL							142				150	158			106	142			188				144				158				274				186	194	214		238	242			248	260
120	reference	Oyza alta	Tetraploid	100161	BRAZIL							142				150	158			106	142			170	188			144				112	118	158		274				186	194	206	214	238	242			232	248
121	reference	Oyza alta	Tetraploid	105138	SURINAME							164				150	194			106	142			168	186			138	144	160		112	118	124		272				192	204	212		228	240			248	260
122	reference	Oyza alta	Tetraploid	105222	SURINAME							132	142			150	208			106	142			168	186			138	144	160		112	118	126		270				188	196	204	212	228	240			248	260
123	reference	Oyza alta	Tetraploid	105685	BRAZIL							134	142			150	162			106	124			168	186			144				112	118	122	130	274				190	196	206	214	254				248	260
[truncated: 6 more columns]
