# Supplementary material for: Distribution, genetic diversity and potential spatiotemporal scale of alien gene flow in crop wild relatives of rice (Oryza spp.) in Colombia
Source: Rice (N Y). 2017 Apr 18;10:13. doi: 10.1186/s12284-017-0150-9 (PMC5395511; doi:10.1186/s12284-017-0150-9)
Supplement: Supplementary file 13 — PCR primer sequences, allele size ranges and chromosome position on the Nipponbare genome of the SSR loci used in this study. (XLSX 12 kb) [file 12284_2017_150_MOESM13_ESM.xlsx]

## Sheet: all-ssr - copia
marker_id	marker_name	marker_type	species	forward_primer	reverse_primer	repeat_motif	anneal_temperature	product_size	sequence_source	blast*_Nipponbare Pseumolecules [primer_forward]	blast*_Nipponbare Pseumolecules [primer_reverse]	evalue_blast [primer_forward]	evalue_blast [primer_reverse]	query_coverage [primer_forward] (%)	query_coverage [primer_reverse] (%)
24985699	RM451	SSR	Oryza sativa Japonica Group	gatcccctccgtcaaacac	cccttctcctttcctcaacc	(GAT)8	55	207	AQ325736	Chr4	Chr4	0.005	0.002	100	100
24985750	RM536	SSR	Oryza sativa Japonica Group	tctctcctcttgtttggctc	acacaccaacacgaccacac	(CT)16	55	243	AQ860226	Chr11	Chr11	0.002	0.002	100	100
24985842	RM479	SSR	Oryza sativa Japonica Group	ccccttgctagcttttggtc	ccatacctcttctcctcccc	(TC)9	55	253	AQ364161	Chr11	Chr11	0.002	0.002	100	100
24985893	RM484	SSR	Oryza sativa Japonica Group	tctccctcctcaccattgtc	tgctgccctctctctctctc	(AT)9	55	299	AQ365501	Chr10	Chr10	0.002	0.002	100	100
24986136	RM224	SSR	Oryza sativa Indica Group	atcgatcgatcttcacgagg	tgctataaaaggcattcggg	(AAG)8(AG)13	55	157	AF344045	Chr11	Chr11	0.006	0.002	95	100
24986248	RM234	SSR	Oryza sativa Indica Group	acagtatccaaggccctgg	cacgtgagacaaagacggag	(CT)25	55	156	AF344054	Chr7	Chr7	0.005	0.002	100	100
24986290	RM169	SSR	Oryza sativa Japonica Group	tggctggctccgtgggtagctg	tcccgttgccgttcatccctcc	(GA)12	67	167	D48964	Chr5	Chr5	0.0001	0.0001	100	100
24986426	RM254	SSR	Oryza sativa Indica Group	agccccgaataaatccacct	ctggaggagcatttggtagc	(TC)6ATT(CT)11	55	165	AF344073	No hit	Chr11	-	0.002	-	100
24986499	RM332	SSR	Oryza sativa Indica Group	gcgaaggcgaaggtgaag	catgagtgatctcactcaccc	(CTT)5-12-(CTT)14	55	183	AF344156	Chr2, Chr11	Chr11	0.014, 0.014	0.0004	100, 100	100
24986518	RM408	SSR	Oryza sativa Japonica Group	caacgagctaacttccgtcc	actgctacttgggtagctgacc	(CT)13	55	128	AQ163658	Chr8	Chr8	0.002	0.0001	100	100
24986642	RM60	SSR	Oryza sativa Indica Group	agtcccatgttccacttccg	atggctactgcctgtactac	(AATT)5AATCT(AATT)	55	165	AF343863	Chr3	Chr3	0.002	0.002	100	100
* Os-Nipponbare-Reference-IRGSP-1.0 Pseudomolecules (Best hit)
